# Supplementary material for: Biochemical and Kinetic Characterization of the Glucose-6-Phosphate Dehydrogenase from Helicobacter pylori Strain 29CaP
Source: Microorganisms. 2022 Jul 6;10(7):1359. doi: 10.3390/microorganisms10071359 (PMC9323780; doi:10.3390/microorganisms10071359)
Supplement: Supplementary file 1 [file microorganisms-10-01359-s001.zip]

Archive with 1 entries (1 files):
- microorganisms-1795032-supplementary.pdf
